# Supplementary material for: Wheat Antipodal Cells with Polytene Chromosomes in the Embryo Sac Are Key to Understanding the Formation of Grain in Cereals
Source: Biology (Basel). 2022 Sep 11;11(9):1340. doi: 10.3390/biology11091340 (PMC9495325; doi:10.3390/biology11091340)
Supplement: Supplementary file 1 [file biology-11-01340-s001.zip]

Archive with 1 entries (1 files):
- biology-1875414-supplementary.pdf
